# Supplementary material for: PARP inhibition causes premature loss of cohesion in cancer cells
Source: Oncotarget. 2017 Oct 16;8(61):103931–51. doi: 10.18632/oncotarget.21879 (PMC5732777; doi:10.18632/oncotarget.21879)
Supplement: Supplementary file 2 [file oncotarget-08-103931-s002.xlsx]

## Sheet: siRNA oligos
Product	siRNA ID	Targeted gene	Symbol	siRNA sequence (5’-3’)
Ambion	S1099	Hs_PARP1	E	GCAGCUUCAUAACCGAAGAtt
Dharmacon	J-006656-06	Hs_PARP1	A	GAAAACAGGUAUUGGAUAU
Dharmacon	J-006656-07	Hs_PARP1	B	GUUCUUAGCGCACAUCUUG
Dharmacon	J-006656-08	Hs_PARP1	C	CCAAUAGGCUUAAUCCUGU
Dharmacon	J-006656-22	Hs_PARP1	D	CCGAGUACAGUGCGAGUCA
Ambion	S19502	Hs_PARP2	E	GGUUAUACCCUCAACUACAtt
Dharmacon	J-010127-05	Hs_PARP2	A	CAUCACAGGUUACAUGUUU
Dharmacon	J-010127-06	Hs_PARP2	B	AAGGAUUGCUUCAAGGUAA
Dharmacon	J-010127-07	Hs_PARP2	C	GCAAGUGACACAGGAAUUC
Dharmacon	J-010127-08	Hs_PARP2	D	CAGGUUACCAGUCUCUUAA
Dharmacon	J-009297-06	Hs_PARP3	A	GGUGAUACAGACCUACUUA
Dharmacon	J-009297-07	Hs_PARP3	B	ACGCAGAAGCUCAUCACUA
Dharmacon	J-009297-08	Hs_PARP3	C	GACCGAGACUACCAGCUUC
Dharmacon	J-009297-09	Hs_PARP3	D	GCAAGGAGAUGUUCAAGAA
Dharmacon	J-004740-05	Hs_TNKS1	A	CUACAACAGAGUUCGAAUA
Dharmacon	J-004740-06	Hs_TNKS1	B	GCAUGGAGCUUGUGUUAAU
Dharmacon	J-004740-07	Hs_TNKS1	C	CGAAAGAGCCCAUAAUGAU
Dharmacon	J-004740-08	Hs_TNKS1	D	GAGAGUACACCUAUACGUA
Dharmacon	D-001810-01	Non-targeting Control	A	UGGUUUACAUGUCGACUAA
Dharmacon	D-001810-02	Non-targeting Control	B	UGGUUUACAUGUUGUGUGA
Dharmacon	D-001810-03	Non-targeting Control	C	UGGUUUACAUGUUUUCUGA
Dharmacon	D-001810-04	Non-targeting Control	D	UGGUUUACAUGUUUUCCUA
Ambion	S501228	Hs_CDCA5 (sororin)		GCCUAGGUGUCCUUGAGCUtt
Ambion	SCDC29	Hs_Cdc20		CCUUGUGGAUUGGAGUUCUtt

## Sheet: qPCR primers
GENE-ID		Sequence
beta-actin	forward	AGAGCTACGAGCTGCCTGAC
beta-actin	reverse	AGCACTGTGTTGGCGTACAG
GAPDH	forward	CGGGAAGCTTGTCATCAATGG
GAPDH	reverse	CGCCAGTGGACTCCACGAC
PARP1	forward	CTATCGAGTCGAGTACGCCAAG
PARP1	reverse	GTACCAGTGTGGGACTTTTCCA
PARP2	forward	AAGGTCATGGGCCAGCAAAA
PARP2	reverse	GACATCATTTCCTTCACAATACACA
