# Supplementary material for: PARP inhibition causes premature loss of cohesion in cancer cells
Source: Oncotarget. 2017 Oct 16;8(61):103931–51. doi: 10.18632/oncotarget.21879 (PMC5732777; doi:10.18632/oncotarget.21879)
Supplement: Supplementary file 3 [file oncotarget-08-103931-s003.xlsx]

## Sheet: Cell lines 
Cell line	Origin (publication or laboratory)	Tissue	Organism	Disease	Medium	Cell type (morphology)	Karyotype (information from http://www.lgcstandards-atcc.org)	p53 status	BRCA1 status	BRCA2 status
hTERT-HME1 GFP-H2B	Bouchet et al 2007	breast; mammary gland	Homo sapiens	normal	MEBM (Lonza) supplemented with MEGM Single Quots containing BPE, hEGF, insulin, hydrocortisone and GA (Lonza)	epithelial cells immortalized with hTERT	This is a pseudo-diploid cell line of female origin with a modal chromosome count of 46 and a low-to-moderate rate of polyploidy. However, even though the line generally has 46 chromosomes per cell, several of those 46 were derivative or marker chromosomes. There were two copies of a karyotypically normal X-chromosome present in 50-60% of the cells.	wild-type	wild-type	wild-type
hTERT RPE1 mRFP-H2B YFP-tubulin	Stevens et al 2011	retina, eye; pigmented epithelium	Homo sapiens	normal	F12/DMEM medium supplemented with 10% fetal bovine serum (FBS), 1% penicilin/streptomycin and 1% glutamine	epithelial cells immortalized with hTERT	This is a near-diploid human cell line of female origin with a modal chromosome number of 46 that occurred in 90% of the cells counted.	wild-type	wild-type	wild-type
Hela Kyoto H2B-mCherry securin-EGFP	Dick et al 2013	cervix	Homo sapiens	adenocarcinoma	DMEM, supplemented with 10% FBS, 1% penicilin/streptomycin and 1% glutamine and selected with 0.5 μg/ml puromycin and 400 μg/ml of G418	epithelial	Modal number = 82; range = 70 to 164. There is a small telocentric chromosome in 98% of the cells. 100% aneuploidy in 1385 cells examined.	wild-type	wild-type	wild-type
C33-A	Robert Zeillinger	cervix	Homo sapiens	carcinoma	EMEM, supplemented with 10% FBS, 1% penicilin/streptomycin and 1% glutamine	epithelial	This a pseudodiploid human cell line with the modal chromosome number of 46, occurring in 70% of cells examined. Polyploid cells occurred at 8.6%. Seven marker chromosomes were consistently detected per pseudodiploid cell. They are: t(1q17q), t(1p21q), del(18) (q21.3), der(1)t(1;17) (p16;q21.3) and three others. Several other markers were also found but they occurred only once in 15 metaphases an…	R273C mutation (Scheffner et al, 1991)	wild-type	wild-type
SiHa	Robert Zeillinger	cervix	Homo sapiens	grade II, squamous cell carcinoma	EMEM, supplemented with 10% FBS, 1% penicilin/streptomycin and 1% glutamine	epithelial	Modal number = 69; range = 51 to 72. This is a hypertriploid human cell line with the modal chromosome number of 71, occurring in 24% of cells. Most cells had the chromosome numbers distributed between 69 and 72. Polyploid cells occurred at 7.6%. Fifteen or more marker chromosomes were common to most cells. Among them are dup(2) (q22q31) and del(2) (q31) which probably resulted from the balanced …	wild-type	wild-type	wild-type
TOV-21G	Robert Zeillinger	ovary	Homo sapiens	grade III, stage 2, primary malignant adenocarcinoma; clear cell carcinoma	RPMI 1640 supplemented with 10% FBS, 1% penicilin/streptomycin and 1% glutamine	epithelial	47, XX, +10	wild-type	wild-type	wild-type
MDA-MB 468 GFP-H2B	Wang et al 2014	mammary gland/breast, derived from metastatic site: pleural effusion	Homo sapiens	adenocarcinoma	RPMI 1640 supplemented with 10% FBS, 1% penicilin/streptomycin and 1% glutamine	epithelial	Modal number = 64; range = 60 to 67.The cell line is aneuploid human, presumably female (X, abnormal X) with most chromosome counts in the hypotriploid range.	R273H (Lacroix et al, 2006)	wild-type	wild-type
BT-549	Robert Zeillinger	mammary gland; breast	Homo sapiens	ductal carcinoma	RPMI 1640 supplemented with 10% FBS, 1% penicilin/streptomycin and 1% glutamine	epithelial	Modal number = 78; range = 73 to 80.The cell line is aneuploid human female, with chromosome counts in the hypertriploid range. The X chromosomes are all abnormal. Normal chromosomes N10 and N13 are clearly under-represented, with chromosomes N2, N12, and N17 also tending to be. Chromosome N8 is over-represented with respect to the copy number of other normal chromosomes, and chromosomes N5 and N…	R249S (Junk et al, 2008)	wild-type	wild-type
U2OS H2B-GFP tubulin-mCherry	Barisic et al 2010	bone	Homo sapiens	osteosarcoma	DMEM, supplemented with 10% FBS, 1% penicilin/streptomycin and 1% glutamine and selected with 0.1μg/ml puromycin and 250 μg/ml of G418	epithelial	Cell line U-2 OS is chromosomally highly altered, with chromosome counts in the hypertriploid range.	One functional allele of p53 (Akan et al 2012)	wild-type	wild-type
HeLa Kyoto RIEP EGFP-PARP1	this study	cervix	Homo sapiens	adenocarcinoma	DMEM, supplemented with 10% FBS, 1% penicilin/streptomycin and 1% glutamine and selected with 0.5 μg/ml puromycin	epithelial	Modal number = 82; range = 70 to 164. There is a small telocentric chromosome in 98% of the cells. 100% aneuploidy in 1385 cells examined.	wild-type	wild-type	wild-type
HeLa Kyoto RIEP EGFP-PARP2	this study	cervix	Homo sapiens	adenocarcinoma	DMEM, supplemented with 10% FBS, 1% penicilin/streptomycin and 1% glutamine and selected with 0.5 μg/ml puromycin	epithelial	Modal number = 82; range = 70 to 164. There is a small telocentric chromosome in 98% of the cells. 100% aneuploidy in 1385 cells examined.	wild-type	wild-type	wild-type
